# Supplementary material for: The Influence of Vowels on the Identification of Spoken Disyllabic Words in the Malayalam Language for Individuals with Hearing Loss
Source: Diagnostics (Basel). 2024 Nov 30;14(23):2707. doi: 10.3390/diagnostics14232707 (PMC11639911; doi:10.3390/diagnostics14232707)
Supplement: Supplementary file 1 [file diagnostics-14-02707-s001.zip]

Archive with 1 entries (1 files):
- diagnostics-3293383-supplementary.xlsx
