# Supplementary material for: The Influence of Vowels on the Identification of Spoken Disyllabic Words in the Malayalam Language for Individuals with Hearing Loss
Source: Diagnostics (Basel). 2024 Nov 30;14(23):2707. doi: 10.3390/diagnostics14232707 (PMC11639911; doi:10.3390/diagnostics14232707)
Supplement: Supplementary file 1 [file diagnostics-14-02707-s001.zip › diagnostics-3293383-supplementary.xlsx]

## Sheet: Table S1
Vowels Combinations	Group 1	Group 2	F-values	df	p-Values
ə-u	Mild	Moderate	-1.56788	18.7409	1
ə-u	Mild	Moderatly Severe	-11.0566	12.5238	<0.001
ə-u	Moderate	Moderatly Severe	-8.4714	19.2207	<0.001
ə-ə	Mild	Moderate	-6.25957	22.0821	<0.001
ə-ə	Mild	Moderatly Severe	-4.86667	13.3737	<0.05
ə-ə	Moderate	Moderatly Severe	-0.526596	17.1386	1
a:-u	Mild	Moderate	-1.86536	20.2911	1
a:-u	Mild	Moderatly Severe	-4.66365	15.8708	<0.05
a:-u	Moderate	Moderatly Severe	-2.30319	22.517	1
a:-ə	Mild	Moderate	-2.07343	20.9755	1
a:-ə	Mild	Moderatly Severe	-3.02564	13.2609	0.51
a:-ə	Moderate	Moderatly Severe	-1.36104	18.1979	1
a:-ə̃	Mild	Moderate	-2.05703	17.0676	1
a:-ə̃	Mild	Moderatly Severe	-5.04747	12.6138	<0.05
a:-ə̃	Moderate	Moderatly Severe	-2.5145	21.7447	1
a:-i	Mild	Moderate	-2.75554	23.9984	0.561
a:-i	Mild	Moderatly Severe	-4.70632	19.2842	<0.01
a:-i	Moderate	Moderatly Severe	-2.12441	21.1531	1
ai -i	Mild	Moderate	-4.16936	23.9894	<0.05
ai -i	Mild	Moderatly Severe	-8.58782	11.8481	<0.001
ai -i	Moderate	Moderatly Severe	-6.70697	12.2936	<0.001
ai-ə̃	Mild	Moderate	-1.59327	13.7989	1
ai-ə̃	Mild	Moderatly Severe	-4.08289	10.4047	0.102
ai-ə̃	Moderate	Moderatly Severe	-2.18716	20.5991	1
e -ə	Mild	Moderate	-8.01027	15.4445	<0.001
e -ə	Mild	Moderatly Severe	-8.29016	10.6678	<0.001
e -ə	Moderate	Moderatly Severe	-2.99721	16.6241	0.408
i-a	Mild	Moderate	-1.30763	22.6254	1
i-a	Mild	Moderatly Severe	-2.47203	14.8624	1
i-a	Moderate	Moderatly Severe	-1.32907	18.9228	1
i-i	Mild	Moderate	-5.82465	17.1984	<0.001
i-i	Mild	Moderatly Severe	-7.31499	11.091	<0.001
i-i	Moderate	Moderatly Severe	-3.42598	16.1818	0.153
e:-u	Mild	Moderate	-2.52532	18.742	1
e:-u	Mild	Moderatly Severe	-3.56573	12.9431	0.153
e:-u	Moderate	Moderatly Severe	-1.26635	20.2333	1
i:-ə	Mild	Moderate	-1.91537	23.0396	1
i:-ə	Mild	Moderatly Severe	-4.41726	17.518	<0.05
i:-ə	Moderate	Moderatly Severe	-2.38406	21.5663	1
i:- ai	Mild	Moderate	-1.55703	19.0524	1
i:- ai	Mild	Moderatly Severe	-6.69534	15.2053	<0.001
i:- ai	Moderate	Moderatly Severe	-4.00044	22.7816	0.02907
i-ə̃	Mild	Moderate	-2.7998	22.1484	0.51
i-ə̃	Mild	Moderatly Severe	-3.51179	14.291	0.153
i-ə̃	Moderate	Moderatly Severe	-1.25522	18.6631	1
i:-i	Mild	Moderate	-3.52432	23.8576	0.102
i:-i	Mild	Moderatly Severe	-5.74186	20.852	<0.001
i:-i	Moderate	Moderatly Severe	-2.26456	22.4117	1
o:-u	Mild	Moderate	-2.69489	23.9813	0.663
o:-u	Mild	Moderatly Severe	-4.9145	19.794	<0.005
o:-u	Moderate	Moderatly Severe	-2.24625	21.919	1
